# Supplementary material for: Current Status and Future Prospective for Nitrogen Use Efficiency in Wheat (Triticum aestivum L.)
Source: Plants (Basel). 2022 Jan 14;11(2):217. doi: 10.3390/plants11020217 (PMC8777959; doi:10.3390/plants11020217)
Supplement: Supplementary file 1 [file plants-11-00217-s001.zip]

Archive with 1 entries (1 files):
- plants-1518980-supplementary.pdf
